# Supplementary material for: A matched case-control analysis of autonomous vs human-driven vehicle accidents
Source: Nat Commun. 2024 Jun 18;15:4931. doi: 10.1038/s41467-024-48526-4 (PMC11189485; doi:10.1038/s41467-024-48526-4)
Supplement: Supplementary file 3 — Source Data [file 41467_2024_48526_MOESM3_ESM.xlsx]

## Sheet: Figure 1
	Figure 1 Number of accidents related to the studies of vehicles with driving automation (ADS / ADAS).
Literature	Number of data sample	Literature source
This paper	2100
Ding et al., 2023 (21)	1280	Exploratory Analysis of the Crash Severity between Vehicular Automation (SAE L2-5) with Multi-Source Data
Novat et al., 2023 (22)	127	A comparative study of collision types between automated and conventional vehicles using Bayesian probabilistic inferences
Wen et al., 2023 (23)	214	Analysis of discretionary lane-changing behaviours of autonomous vehicles based on real-world data
Yan et al., 2023 (20)	202	A comparison of patterns and contributing factors of ADAS and ADS involved crashes
Lee et al., 2023 (70)	260	Advancing investigation of automated vehicle crashes using text analytics of crash narratives and Bayesian analysis
Kutela et al., 2022 (73)	252	Mining patterns of autonomous vehicle crashes involving vulnerable road users to understand the associated factors
Zhu and Meng., 2022 (75)	245	What can we learn from autonomous vehicle collision data on crash severity? A cost-sensitive CART approach
Kutela et al., 2022 (58)	333	Modeling automated vehicle crashes with a focus on vehicle at-fault, collision type, and injury outcome
Ashraf et al., 2021 (62)	251	Extracting rules from autonomous-vehicle-involved crashes by applying decision tree and association rule methods
Seacrist et al., 2021 (28)	369	In-depth analysis of crash contributing factors and potential ADAS interventions among at-risk drivers using the SHRP 2 naturalistic driving study
Sinha et al., 2021 (29)	259	A crash injury model involving autonomous vehicle: Investigating of crash and disengagement report
Petrović et al., 2020 (77)	300	Traffic accidents with autonomous vehicles: type of collisions, manoeuvres and errors of conventional vehicles' drivers
Boggs et al., 2020 (7)	124	Exploratory analysis of automated vehicle crashes in California: A text analytics & hierarchical Bayesian heterogeneity-based approach
Wang and Li, 2019 (30)	107	Exploring the mechanism of crashes with automated vehicles using statistical modeling approaches
Xu et al., 2019 (74)	72	Statistical analysis of the patterns and characteristics of connected and autonomous vehicle involved crashes
Bareiss et al., 2019 (10)	501	Crash and injury prevention estimates for intersection driver assistance systems in left turn across path/opposite direction crashes in the United States
Teoh et al., 2017 (25)	19	Rage against the machine? Google's self-driving cars versus human drivers
Dixit et al., 2016 (24)	69	Autonomous vehicles: disengagements, accidents and reaction times
Niebuhr et al., 2015 (17)	444	Expanding Pedestrian Injury Risk to the Body Region Level: How to Model Passive Safety Systems in Pedestrian Injury Risk Functions

## Sheet: Figure 2 (a)
Figure 2. Distribution of the factors influencing accidents of various vehicle types.
Variable category	Variable type	Variable description	HDV
			percentage	Num
Road environment	Weather	Clear sky	0.8343	29311.5
		Cloudy sky	0.1105	3882.2
		Rain	0.0519	1823.4
		Fog	0.0033	115.939
	Road Condition	Normal road conditions	0.9863	34651.7
		Traffic event/work zone	0.0126	442.676
		Reduced Roadway Width	0.0011	38.6463
	Road Surface	Dry surface indicator	0.8854	31106.8
		Wet surface indicator	0.1034	3632.75
		Snow/slush/ice indicator	0.0112	393.49
	Lighting	Daylight	0.6669	23430.2
		Dawn/dusk indicator	0.0489	1718
		Dark– lighting	0.2753	9672.11
		Dark– not lighting	0.0089	312.684
Pre-crash condition	Associated Factor	Inattention	0.1975	6938.77
		Entering/Leaving Ramp	0.021	737.793
		Defective Vehicle Equipment	0.0012	42.1596
		Uninvolved Vehicle	0.0143	502.402
		No dangerous driver behavior	0.766	26911.9
	Pre-accident movement	Stopped	0.0016	56.2128
		Proceeding straight	0.5801	20380.7
		Run-off Road	0.0171	600.774
		Turn	0.1049	3685.45
		Backing	0.0282	990.751
		Slowing	0.0005	17.5665
		Changing lanes	0.0661	2322.29
		Entering traffic lane	0.0303	1064.53
		Into opposing lane	0.1634	5740.73
		Parked	0.0015	52.6995
		Travelling wrong way	0.0062	217.825
	Accident Participation	Pedestrian or bicycle	0.151	5305.08
		Other participants	0.2227	7824.12
		Vehicle	0.6263	22003.8
Crash Type		Head-on	0.3268	11481.5
		Sideswipe	0.146	5129.42
		Rear-end	0.4533	15925.8
		Broadside	0.0739	2596.33
		Hit-object	0.0565	1985.01
Severity		No-injury	0.6876	24157.5
		Minor	0.247	8677.85
		Moderate	0.0565	1985.01
		Fatal	0.0089	312.684
The Human Driven-Vehicle (HDV) accidents dataset that we used to is publicly available at https://www.chp.ca.gov/programs-services/services-information/switrs-internet-statewide-integrated-traffic-records-system.

## Sheet: Figure 2 (b)
Figure 2. Distribution of the factors influencing accidents of various vehicle types.
Variable category	Variable type	Variable description	AV (ADS+ADAS)
			percentage	Num
Road environment	Weather	Clear sky	0.727524	1527.8
		Cloudy sky	0.151529	318.21
		Rain	0.112382	236.002
		Fog	0.00856514	17.9868
	Road Condition	Normal road conditions	0.935257	1964.04
		Traffic event/work zone	0.0547493	114.974
		Reduced Roadway Width	0.00999371	20.9868
	Road Surface	Dry surface indicator	0.866667	1820
		Wet surface indicator	0.119767	251.512
		Snow/slush/ice indicator	0.0136669	28.7004
	Lighting	Daylight	0.708128	1487.07
		Dawn/dusk indicator	0.0347495	72.974
		Dark– lighting	0.208088	436.984
		Dark– not lighting	0.0490347	102.973
Pre-crash condition	Associated Factor	Inattention	0.0176128	36.9868
		Entering/Leaving Ramp	0.0157147	33.0008
		Defective Vehicle Equipment	0.0228579	48.0016
		No dangerous driver behavior	0.943828	1982.04
	Pre-accident movement	Stopped	0.178095	374
		Proceeding straight	0.555238	1166
		Run-off Road	0.0495238	104
		Turn	0.0876284	184.02
		Backing	0.0152381	32
		Changing lanes	0.0519072	109.005
		Entering traffic lane	0.0283259	59.4844
		Into opposing lane	0.011429	24.0008
		Parked	0.0138095	29
		Travelling wrong way	0.00884571	18.576
	Accident Participation	Pedestrian or bicycle	0.0342741	71.9756
		Other participants	0.211906	445.003
		Vehicle	0.75382	1583.02
Crash Type		Head-on	0.302381	635
		Sideswipe	0.157631	331.025
		Rear-end	0.501905	1054
		Broadside	0.0380952	80
Severity		No-injury	0.837619	1759
		Minor	0.10713	224.973
		Moderate	0.0442878	93.0044
		Fatal	0.0109459	22.9864
The Autonomous Vehicle (AV) accidents dataset is available at https://github.com/UCF-SST-Lab/AVOID-Autonomous-Vehicle-Operation-Incident-Dataset/tree/main/asset.

## Sheet: Figure 2 (c)
Figure 2. Distribution of the factors influencing accidents of various vehicle types.
Variable category	Variable type	Variable description	ADAS
			percentage	Num
Road environment	Weather	Clear sky	0.605395	606
		Cloudy sky	0.204795	205
		Rain	0.183816	184
		Fog	0.00599401	6
	Road Condition	Normal road conditions	0.903097	904
		Traffic event/work zone	0.0939061	94
		Reduced Roadway Width	0.002997	3
	Road Surface	Dry surface indicator	0.816184	817
		Wet surface indicator	0.173826	174
		Snow/slush/ice indicator	0.00999001	10
	Lighting	Daylight	0.717283	718
		Dawn/dusk indicator	0.03996	40
		Dark– lighting	0.148851	149
		Dark– not lighting	0.0939061	94
Pre-crash condition	Associated Factor	Inattention	0.015984	16
		Entering/Leaving Ramp	0.003996	4
		Defective Vehicle Equipment	0.021978	22
		No dangerous driver behavior	0.958042	959
	Pre-accident movement	Stopped	0.0719281	72
		Proceeding straight	0.701299	702
		Run-off Road	0.0829171	83
		Turn	0.0719281	72
		Backing	0.002997	3
		Changing lanes	0.042957	43
		Entering traffic lane	0.004995	5
		Into opposing lane	0.003996	4
		Parked	0.011988	12
		Travelling wrong way	0.004995	5
	Accident Participation	Pedestrian or bicycle	0.012987	13
		Other participants	0.347652	348
		Vehicle	0.639361	640
Crash Type		Head-on	0.406593	407
		Sideswipe	0.141858	142
		Rear-end	0.441558	442
		Broadside	0.00999001	10
Severity		No-injury	0.897103	898
		Minor	0.040959	41
		Moderate	0.03996	40
		Fatal	0.021978	22
The Autonomous Vehicle (AV) accidents dataset is available at https://github.com/UCF-SST-Lab/AVOID-Autonomous-Vehicle-Operation-Incident-Dataset/tree/main/asset.

## Sheet: Figure 2 (d)
Figure 2. Distribution of the factors influencing accidents of various vehicle types.
Variable category	Variable type	Variable description	ADS
			Num	percentage
Road environment	Weather	Clear sky	921.801	0.838764
		Cloudy sky	113.21	0.103012
		Rain	52.0016	0.0473172
		Fog	11.9868	0.010907
	Road Condition	Normal road conditions	1060.04	0.964549
		Traffic event/work zone	20.9736	0.0190843
		Reduced Roadway Width	17.9868	0.0163665
	Road Surface	Dry surface indicator	1003	0.912648
		Wet surface indicator	77.5116	0.0705292
		Snow/slush/ice indicator	18.7004	0.0170158
	Lighting	Daylight	769.069	0.69979
		Dawn/dusk indicator	32.974	0.0300036
		Dark– lighting	287.984	0.262042
		Dark– not lighting	8.9728	0.00816451
Pre-crash condition	Associated Factor	Inattention	20.9868	0.0190963
		Entering/Leaving Ramp	29.0008	0.0263884
		Defective Vehicle Equipment	26.0016	0.0236593
		No dangerous driver behavior	1025	0.932666
	Pre-accident movement	Stopped	302	0.274795
		Proceeding straight	464	0.422202
		Run-off Road	21	0.0191083
		Turn	112.02	0.101929
		Backing	29	0.0263876
		Changing lanes	66.0052	0.0600593
		Entering traffic lane	54.4844	0.0495763
		Into opposing lane	20.0008	0.0181991
		Parked	17	0.0154686
		Travelling wrong way	13.576	0.012353
	Accident Participation	Pedestrian or bicycle	58.9756	0.053663
		Other participants	97.0032	0.088265
		Vehicle	943.021	0.858072
Crash Type		Head-on	228	0.207461
		Sideswipe	189.025	0.171997
		Rear-end	612	0.55687
		Broadside	70	0.0636943
Severity		No-injury	861	0.783439
		Minor	183.973	0.167401
		Moderate	53.0044	0.0482297
		Fatal	0.9864	0.000897543
The Autonomous Vehicle (AV) accidents dataset is available at https://github.com/UCF-SST-Lab/AVOID-Autonomous-Vehicle-Operation-Incident-Dataset/tree/main/asset.

## Sheet: Figure 3
Figure 3. Rear-end accident conditions between AV and HDV.
	Conventional mode	autonomous model	Moving	Stopping	Major	Moderate	Minor
HDV hit AV	90	162	108	144	6	40	206
AV hit HDV	48	19	51	16	2	20	45
The Autonomous Vehicle (AV) accidents dataset is available at https://github.com/UCF-SST-Lab/AVOID-Autonomous-Vehicle-Operation-Incident-Dataset/tree/main/asset.
The Human Driven-Vehicle (HDV) accidents dataset that we used to is publicly available at https://www.chp.ca.gov/programs-services/services-information/switrs-internet-statewide-integrated-traffic-records-system.

## Sheet: Figure 4 (a) 
Figure 4. Distribution of the pre-accidents Speed.
	Incident Time (24:00)	Day of the Week	Posted Speed Limit (MPH)
	0	Friday	51.8
	0	Monday	45
	0	Saturday	32.3333
	0	Sunday	41.5
	0	Thursday	37.8
	0	Tuesday	48.4
	0	Wednesday	37.6
	1	Friday	56.5
	1	Monday	50
	1	Saturday	48.1667
	1	Sunday	41.2
	1	Thursday	44.1667
	1	Tuesday	37
	1	Wednesday	36.8
	2	Friday	43.75
	2	Monday	38.6667
	2	Sunday	35.4
	2	Thursday	48.6667
	2	Tuesday	30.5
	2	Wednesday	49
	3	Friday	34
	3	Monday	72
	3	Saturday	59.2
	3	Sunday	41.5
	3	Thursday	43.5
	3	Tuesday	45.8
	3	Wednesday	31
	4	Friday	39.1667
	4	Monday	42.5
	4	Saturday	44.3333
	4	Sunday	77
	4	Thursday	53.6667
	4	Tuesday	23.5
	4	Wednesday	56.2
	5	Friday	64.5
	5	Monday	28
	5	Saturday	39.25
	5	Sunday	42.5
	5	Thursday	31.8
	5	Tuesday	32.6667
	5	Wednesday	44.2
	6	Friday	50.25
	6	Monday	65
	6	Saturday	54.5
	6	Sunday	49.3333
	6	Thursday	40.5
	6	Tuesday	41.75
	6	Wednesday	44.8571
	7	Friday	60.4
	7	Monday	51
	7	Saturday	71
	7	Sunday	56
	7	Thursday	83
	7	Tuesday	51
	7	Wednesday	63.125
	8	Friday	43.6667
	8	Monday	63.5
	8	Saturday	60.3333
	8	Sunday	58.25
	8	Thursday	39.8
	8	Tuesday	51
	8	Wednesday	70.6667
	9	Friday	35.8
	9	Monday	44
	9	Saturday	43.75
	9	Sunday	55.6667
	9	Thursday	54.75
	9	Tuesday	48.5
	9	Wednesday	44.6
	10	Monday	53.4
	10	Saturday	47
	10	Sunday	50.8
	10	Thursday	58
	10	Tuesday	41
	10	Wednesday	51
	11	Friday	41.8
	11	Monday	52
	11	Saturday	51.6667
	11	Sunday	55
	11	Thursday	5
	11	Tuesday	36
	11	Wednesday	50.125
	12	Friday	49.5
	12	Monday	55.5
	12	Saturday	36.7143
	12	Sunday	44.3333
	12	Thursday	45.6667
	12	Tuesday	33.5
	12	Wednesday	70.5
	13	Friday	37.1667
	13	Monday	66
	13	Saturday	42.75
	13	Sunday	62
	13	Thursday	43.8
	13	Tuesday	23.5
	13	Wednesday	42.4
	14	Friday	55.8333
	14	Saturday	48.6
	14	Sunday	32.5
	14	Thursday	40.7778
	14	Tuesday	21.5
	14	Wednesday	47.75
	15	Friday	48.8571
	15	Monday	85
	15	Saturday	43.75
	15	Sunday	55.25
	15	Thursday	45.2857
	15	Tuesday	40.5
	15	Wednesday	66.25
	16	Monday	17
	16	Saturday	56.3333
	16	Sunday	41.6667
	16	Thursday	43.2857
	16	Tuesday	36.7778
	16	Wednesday	45.6364
	17	Friday	43.6667
	17	Monday	22
	17	Saturday	29.25
	17	Sunday	51.8
	17	Thursday	52.5
	17	Tuesday	50.3333
	17	Wednesday	41.3
	18	Friday	55.6667
	18	Monday	30
	18	Saturday	33.375
	18	Sunday	42.5556
	18	Thursday	32.75
	18	Tuesday	55
	18	Wednesday	57.4
	19	Friday	31
	19	Monday	56.3333
	19	Saturday	70
	19	Sunday	43.8
	19	Thursday	42.5
	19	Tuesday	51.25
	19	Wednesday	51.7778
	20	Friday	38
	20	Monday	32.4
	20	Saturday	46.25
	20	Sunday	33.875
	20	Thursday	32
	20	Tuesday	15.3333
	20	Wednesday	43.1667
	21	Friday	56.25
	21	Monday	49.6667
	21	Saturday	40
	21	Sunday	38.1667
	21	Thursday	53
	21	Tuesday	46
	21	Wednesday	56.4444
	22	Friday	43.25
	22	Monday	58
	22	Saturday	57.6667
	22	Sunday	31.5714
	22	Thursday	46.6667
	22	Tuesday	25.3333
	22	Wednesday	42.2143
	23	Friday	62
	23	Monday	50
	23	Saturday	45.5
	23	Sunday	39.3333
	23	Thursday	42.75
	23	Tuesday	38.4444
	23	Wednesday	43.4444
The Autonomous Vehicle (AV) accidents dataset is available at https://github.com/UCF-SST-Lab/AVOID-Autonomous-Vehicle-Operation-Incident-Dataset/tree/main/asset.

## Sheet: Figure 4 (b)
Figure 4. Distribution of the pre-accidents Speed.
Incident Time (24:00)	Day of the Week	Posted Speed Limit (MPH)
0	Friday	30
0	Monday	29.1667
0	Saturday	25
0	Thursday	25
0	Tuesday	25
0	Wednesday	25
1	Friday	25
1	Monday	25
1	Saturday	25
1	Sunday	25
1	Tuesday	30
1	Wednesday	23.3333
2	Friday	24
2	Monday	28
2	Saturday	25
2	Sunday	35
2	Tuesday	25
2	Wednesday	49
3	Friday	40
3	Monday	25
3	Saturday	25
3	Thursday	30
3	Wednesday	25
4	Saturday	25
4	Sunday	25
4	Thursday	60
4	Wednesday	21.6667
5	Friday	25
5	Saturday	25
5	Thursday	50
5	Wednesday	25
6	Friday	28.3333
6	Saturday	25
6	Sunday	70
6	Thursday	25
7	Monday	25
7	Sunday	25
7	Thursday	25
7	Tuesday	25
7	Wednesday	25
8	Friday	18.75
8	Saturday	30
8	Sunday	28
8	Thursday	32.8571
8	Tuesday	20.5556
8	Wednesday	57.5
9	Friday	35
9	Monday	25
9	Saturday	37.5
9	Sunday	25
9	Thursday	26.6667
9	Tuesday	25
10	Friday	31.6667
10	Monday	28.6364
10	Saturday	28.6364
10	Thursday	25
10	Tuesday	75
10	Wednesday	35
11	Monday	30.8333
11	Saturday	25
11	Sunday	26.25
11	Thursday	35
11	Tuesday	31.6667
11	Wednesday	25
12	Friday	44.1667
12	Monday	23.3333
12	Saturday	30
12	Sunday	21.6667
12	Thursday	19.1667
12	Tuesday	27.7273
12	Wednesday	25
13	Friday	25
13	Monday	28.3333
13	Saturday	37.1429
13	Sunday	30
13	Thursday	38.8462
13	Tuesday	29.1667
13	Wednesday	38.75
14	Friday	32.5
14	Saturday	31.25
14	Thursday	45
14	Tuesday	25
14	Wednesday	26.6667
15	Friday	29.3333
15	Monday	30
15	Saturday	37.7778
15	Sunday	53.3333
15	Thursday	25
15	Tuesday	22.1429
15	Wednesday	25
16	Friday	47.5
16	Monday	25.4167
16	Saturday	25
16	Sunday	25
16	Thursday	25.7143
16	Tuesday	25
16	Wednesday	28.3333
17	Monday	25
17	Saturday	26.875
17	Sunday	23.8889
17	Thursday	26.5714
17	Tuesday	45
17	Wednesday	32.7778
18	Friday	27.5
18	Monday	44.4118
18	Saturday	25
18	Sunday	25
18	Thursday	20
18	Tuesday	32.5
18	Wednesday	25
19	Friday	25
19	Monday	25
19	Saturday	25
19	Tuesday	35
19	Wednesday	40
20	Monday	23.75
20	Saturday	28.75
20	Sunday	15
20	Thursday	35
20	Tuesday	25
20	Wednesday	28.3333
21	Friday	25
21	Monday	41
21	Saturday	25
21	Thursday	29
21	Tuesday	35
21	Wednesday	25
22	Friday	25
22	Saturday	22.5
22	Sunday	25
22	Thursday	25
22	Tuesday	25
22	Wednesday	25
23	Friday	27.2222
23	Monday	30
23	Saturday	25
23	Sunday	25
23	Thursday	25.9375
23	Wednesday	26.25
The Autonomous Vehicle (AV) accidents dataset is available at https://github.com/UCF-SST-Lab/AVOID-Autonomous-Vehicle-Operation-Incident-Dataset/tree/main/asset.

## Sheet: Figure 5 (a)
Figure 5. Distribution of the accident’s types and scenarios.
State	Head-on	Sideswipe	Rear-end	Broadside
Highway	365	26	1595	47
Intersection	1770	1035	7004	1580
Rural road	102	12	282	45
Street	4586	646	2744	1575
The Human Driven-Vehicle (HDV) accidents dataset that we used to is publicly available at https://www.chp.ca.gov/programs-services/services-information/switrs-internet-statewide-integrated-traffic-records-system.

## Sheet: Figure 5 (b)
Figure 5. Distribution of the accident’s types and scenarios.
State	Head-on	Sideswipe	Rear-end	Broadside
Highway	27	16	20	3
Intersection	50	44	127	15
Rural road	21	25	36	9
Street	320	5	373	5
The Autonomous Vehicle (AV) accidents dataset is available at https://github.com/UCF-SST-Lab/AVOID-Autonomous-Vehicle-Operation-Incident-Dataset/tree/main/asset.

[truncated: 3 more sheets: Figure 6, Figure 7, Table 1]
